# Supplementary material for: Genome-Wide Profiling and Phylogenetic Analysis of the SWEET Sugar Transporter Gene Family in Walnut and Their Lack of Responsiveness to Xanthomonas arboricola pv. juglandis Infection
Source: Int J Mol Sci. 2020 Feb 13;21(4):1251. doi: 10.3390/ijms21041251 (PMC7072939; doi:10.3390/ijms21041251)
Supplement: Supplementary file 1 [file ijms-21-01251-s001.zip]

Archive with 5 entries (4 files):
- Supplemental Table 2.xlsx
- __MACOSX/
- __MACOSX/._Supplemental Table 2.xlsx
- Supplemental Table 1.xlsx
- __MACOSX/._Supplemental Table 1.xlsx
