# Supplementary material for: Genome-Wide Profiling and Phylogenetic Analysis of the SWEET Sugar Transporter Gene Family in Walnut and Their Lack of Responsiveness to Xanthomonas arboricola pv. juglandis Infection
Source: Int J Mol Sci. 2020 Feb 13;21(4):1251. doi: 10.3390/ijms21041251 (PMC7072939; doi:10.3390/ijms21041251)
Supplement: Supplementary file 1 [file ijms-21-01251-s001.zip › Supplemental Table 2.xlsx]

## Sheet: Sheet1
Gene name	Locus	Forward Prime	Reverse Prime	Putative Amplicon Length
Jr18S-11	108981523	AGTGCGTGGTTCAAGGAATTA	GGGTCCTCAAACGCTCTTTAT	99
JrSWEET1	108999697	TATCAGGGCCCATCCTAATCT	CCAAAGATCCCGAACAAGAAATG	104
JrSWEET1A	109004166	TGGCTTAGGCTGTGGTTTAG	GGATTCGATGGTCGCAGTAG	88
JrSWEET1B	109004173	CCTGGTTTGTGTTTGGGTTG	GTCACGGTAGTACCCTTGTTATC	103
JrSWEET2	108985341	ACTCCACAGAACCTTTGATAGTG	TCGAGCAGTCTGCATTCTTATT	102
JrSWEET2aA	108987476	ACTGAAGTGATCAGTGGAGTTG	CAAACAGCCCAATAGCAAAGAG	124
JrSWEET2aB	108998082	GTGACCCAAGCACAACAATATAC	TGAACTCTCTCTCTCTCGTCTC	96
JrSWEET3	108985064	CCCTCTTTCCAGGCCAAATA	GGGAGCTGCATAGAGTAACAA	91
JrSWEET3A	108982726	CTCAGTAGAACCACCCTTTGTC	GGAAGTTATCCATCCAGAGCTTAT	95
JrSWEET4	108997137	TGCCATTTGTTCACCCTGAC	CGCCGCATAGGCATAGAATATC	101
JrSWEET4A	109002076	CCGGTGATCAAGATGACTCTAAG	GAGGGTGGAAACTCCTTTCAT	103
JrSWEET4B	108993759	CCACCAGAAGTGTGGAGTTTAT	AGCGATGAAAGGGTCGAAAG	107
JrSWEET5A	108999161	AGCGTCGGAAGATCATCATTG	GGATCTGTCTTTGGTGGTATGG	101
JrSWEET6bA	108992796	CGAACACAGCGTTCTTGTTG	CTGTCCAGCAGCGTAGTTATAG	94
JrN3	108984368	CGAACCAGGAGTGTTGAGTTTA	CCTTCAGGAACAGACCATAACC	94
JrN3A	109004781	CGCTAGGGAGTTCTGAAGTTTAT	TCTGATGGTCCTCTGTTTGTTC	111
JrNEC1A	108992134	AGAAACTCCCAGAGCACATAAA	GATCATCACCACCATCAGCATA	105
JrSWEET10A	108990746	CGTATCTTGGTTCTTGGATGGA	CGACGCTCTTGGTTCTCATAA	100
JrSWEET12A	108990744	AAGCTAGGATGTTGACGTTGAG	AAGAACTCGGACACGGTTTG	113
JrSWEET14A	108998489	GATGCTTCTCCTCACTCTCTTC	TCGACGCTCTTGGTTCTTAC	141
JrSWEET16A	109006766	CGCTACTGAGCACGAGTTTAT	GGCATAGACCAGAAAGAGAATGA	128
JrSWEET16B	108979882	AGTTTGAGGCTCACCTTTGT	TCCACGCTCTTGGTCTTTATC	107
JrSWEET17	108994709	CCGAATGGATCTGGGTTTCTAC	GCCATCCTTCTTCCAGTCTATG	112
JrSWEET17A	108987463	CGGATTGATGTTGCAGGTTTAC	GTACTCCACACTCTTCGTTGTC	105
JrSWEET17B	108987468	TGGCAGCAGGCTTGAATATAG	GAGAGAAGGAAAGGCATGTACTC	100
JrSWEET17C	109012696	CGGATTGATGTTGCAGGTTTAC	GTACTCCACACTCTTCGTTGTC	105
