# Supplementary material for: Genome-Wide Profiling and Phylogenetic Analysis of the SWEET Sugar Transporter Gene Family in Walnut and Their Lack of Responsiveness to Xanthomonas arboricola pv. juglandis Infection
Source: Int J Mol Sci. 2020 Feb 13;21(4):1251. doi: 10.3390/ijms21041251 (PMC7072939; doi:10.3390/ijms21041251)
Supplement: Supplementary file 1 [file ijms-21-01251-s001.zip › Supplemental Table 1.xlsx]

## Sheet: Sheet1
Tale id	Seq id	pident	length	mismatch	gapopen	qstart	qend	sstart	send	evalue	bitscore	querylength	coverage	TALE class
TalAA1	NZ_CP012251.1	88.89	36	4	0	2581	2616	2935152	2935187	0.016	40.1	3753	0.85	TalAA
TalAA10	NZ_CP012251.1	88.89	36	4	0	2581	2616	2935152	2935187	0.016	40.1	3753	0.85	TalAA
TalAA11	NZ_CP012251.1	88.89	36	4	0	2581	2616	2935152	2935187	0.016	40.1	3720	0.86	TalAA
TalAA12	NZ_CP012251.1	88.89	36	4	0	2581	2616	2935152	2935187	0.016	40.1	3753	0.85	TalAA
TalAA13	NZ_CP012251.1	88.89	36	4	0	2581	2616	2935152	2935187	0.016	40.1	3753	0.85	TalAA
TalAA2	NZ_CP012251.1	88.89	36	4	0	2581	2616	2935152	2935187	0.016	40.1	3753	0.85	TalAA
TalAA3	NZ_CP012251.1	88.89	36	4	0	2581	2616	2935152	2935187	0.021	40.1	4833	0.66	TalAA
TalAA4	NZ_CP012251.1	88.89	36	4	0	2581	2616	2935152	2935187	0.016	40.1	3753	0.85	TalAA
TalAA5	NZ_CP012251.1	88.89	36	4	0	2581	2616	2935152	2935187	0.016	40.1	3753	0.85	TalAA
TalAA6	NZ_CP012251.1	88.89	36	4	0	2581	2616	2935152	2935187	0.016	40.1	3753	0.85	TalAA
TalAA7	NZ_CP012251.1	88.89	36	4	0	2581	2616	2935152	2935187	0.016	40.1	3753	0.85	TalAA
TalAA8	NZ_CP012251.1	88.89	36	4	0	2437	2472	2935152	2935187	0.015	40.1	3609	0.89	TalAA
TalAA9	NZ_CP012251.1	88.89	36	4	0	2528	2563	2935152	2935187	0.011	40.1	2676	1.2	TalAA
TalAB1	NZ_CP012251.1	100	19	0	0	180	198	41255	41273	0.06	38.2	3516	0.54	TalAB
TalAB10	NZ_CP012251.1	100	19	0	0	180	198	41255	41273	0.06	38.2	3516	0.54	TalAB
TalAB11	NZ_CP012251.1	100	19	0	0	180	198	41255	41273	0.06	38.2	3516	0.54	TalAB
TalAB12	NZ_CP012251.1	100	19	0	0	180	198	41255	41273	0.06	38.2	3516	0.54	TalAB
TalAB13	NZ_CP012251.1	100	19	0	0	180	198	41255	41273	0.06	38.2	3516	0.54	TalAB
TalAB14	NZ_CP012251.1	100	19	0	0	180	198	41255	41273	0.06	38.2	3516	0.54	TalAB
TalAB2	NZ_CP012251.1	100	19	0	0	180	198	41255	41273	0.06	38.2	3516	0.54	TalAB
TalAB3	NZ_CP012251.1	100	19	0	0	180	198	41255	41273	0.063	38.2	3720	0.51	TalAB
TalAB4	NZ_CP012251.1	100	19	0	0	180	198	41255	41273	0.063	38.2	3720	0.51	TalAB
TalAB5	NZ_CP012251.1	100	19	0	0	180	198	41255	41273	0.06	38.2	3516	0.54	TalAB
TalAB6	NZ_CP012251.1	100	19	0	0	180	198	41255	41273	0.06	38.2	3516	0.54	TalAB
TalAB7	NZ_CP012251.1	100	19	0	0	180	198	41255	41273	0.06	38.2	3516	0.54	TalAB
TalAB8	NZ_CP012251.1	100	19	0	0	180	198	41255	41273	0.06	38.2	3516	0.54	TalAB
TalAB9	NZ_CP012251.1	100	19	0	0	180	198	41255	41273	0.063	38.2	3720	0.51	TalAB
TalAC1	NZ_CP012251.1	88.89	36	4	0	2899	2934	2935152	2935187	0.019	40.1	4338	0.74	TalAC
TalAC2	NZ_CP012251.1	100	19	0	0	180	198	41255	41273	0.061	38.2	3627	0.52	TalAC
TalAC3	NZ_CP012251.1	88.89	36	4	0	2899	2934	2935152	2935187	0.019	40.1	4338	0.74	TalAC
TalAC4	NZ_CP012251.1	88.89	36	4	0	2899	2934	2935152	2935187	0.019	40.1	4338	0.74	TalAC
TalAC5	NZ_CP012251.1	88.89	36	4	0	2899	2934	2935152	2935187	0.019	40.1	4338	0.74	TalAC
TalAC6	NZ_CP012251.1	88.89	36	4	0	2899	2934	2935152	2935187	0.019	40.1	4338	0.74	TalAC
TalAC7	NZ_CP012251.1	88.89	36	4	0	2899	2934	2935152	2935187	0.019	40.1	4338	0.74	TalAC
TalAC8	NZ_CP012251.1	88.89	36	4	0	2899	2934	2935152	2935187	0.019	40.1	4338	0.74	TalAC
TalAC9	NZ_CP012251.1	88.89	36	4	0	2899	2934	2935152	2935187	0.019	40.1	4338	0.74	TalAC
TalAD1	NZ_CP012251.1	100	19	0	0	180	198	41255	41273	0.07	38.2	4125	0.46	TalAD
TalAD10	NZ_CP012251.1	100	19	0	0	180	198	41255	41273	0.07	38.2	4107	0.46	TalAD
TalAD11	NZ_CP012251.1	100	19	0	0	180	198	41255	41273	0.07	38.2	4107	0.46	TalAD
TalAD12	NZ_CP012251.1	100	19	0	0	180	198	41255	41273	0.07	38.2	4107	0.46	TalAD
TalAD13	NZ_CP012251.1	100	19	0	0	180	198	41255	41273	0.07	38.2	4125	0.46	TalAD
TalAD14	NZ_CP012251.1	100	19	0	0	36	54	41255	41273	0.067	38.2	3981	0.48	TalAD
TalAD15	NZ_CP012251.1	100	19	0	0	180	198	41255	41273	0.07	38.2	4125	0.46	TalAD
TalAD16	NZ_CP012251.1	100	19	0	0	180	198	41255	41273	0.07	38.2	4125	0.46	TalAD
TalAD17	NZ_CP012251.1	100	19	0	0	180	198	41255	41273	0.07	38.2	4125	0.46	TalAD
TalAD18	NZ_CP012251.1	100	19	0	0	180	198	41255	41273	0.07	38.2	4125	0.46	TalAD
TalAD19	NZ_CP012251.1	100	19	0	0	180	198	41255	41273	0.07	38.2	4125	0.46	TalAD
TalAD2	NZ_CP012251.1	100	19	0	0	180	198	41255	41273	0.07	38.2	4125	0.46	TalAD
TalAD20	NZ_CP012251.1	100	19	0	0	180	198	41255	41273	0.07	38.2	4125	0.46	TalAD
TalAD3	NZ_CP012251.1	100	19	0	0	180	198	41255	41273	0.07	38.2	4125	0.46	TalAD
TalAD4	NZ_CP012251.1	100	19	0	0	180	198	41255	41273	0.07	38.2	4107	0.46	TalAD
TalAD5	NZ_CP012251.1	100	19	0	0	180	198	41255	41273	0.07	38.2	4125	0.46	TalAD
TalAD6	NZ_CP012251.1	100	19	0	0	180	198	41255	41273	0.07	38.2	4125	0.46	TalAD
TalAD7	NZ_CP012251.1	100	19	0	0	180	198	41255	41273	0.07	38.2	4107	0.46	TalAD
TalAD8	NZ_CP012251.1	100	19	0	0	180	198	41255	41273	0.07	38.2	4107	0.46	TalAD
TalAD9	NZ_CP012251.1	100	19	0	0	180	198	41255	41273	0.07	38.2	4104	0.46	TalAD
TalAE1	NZ_CP012251.1	88.89	36	4	0	1867	1902	2935152	2935187	0.013	40.1	3006	1.06	TalAE
TalAE10	NZ_CP012251.1	88.89	36	4	0	1867	1902	2935152	2935187	0.013	40.1	3006	1.06	TalAE
TalAE11	NZ_CP012251.1	88.89	36	4	0	1867	1902	2935152	2935187	0.013	40.1	3006	1.06	TalAE
TalAE12	NZ_CP012251.1	88.89	36	4	0	1867	1902	2935152	2935187	0.013	40.1	3006	1.06	TalAE
TalAE2	NZ_CP012251.1	88.89	36	4	0	1867	1902	2935152	2935187	0.013	40.1	3006	1.06	TalAE
TalAE3	NZ_CP012251.1	88.89	36	4	0	1867	1902	2935152	2935187	0.013	40.1	3006	1.06	TalAE
TalAE4	NZ_CP012251.1	88.89	36	4	0	1867	1902	2935152	2935187	0.013	40.1	3006	1.06	TalAE
TalAE5	NZ_CP012251.1	88.89	36	4	0	1867	1902	2935152	2935187	0.013	40.1	3006	1.06	TalAE
TalAE6	NZ_CP012251.1	88.89	36	4	0	1867	1902	2935152	2935187	0.013	40.1	3006	1.06	TalAE
TalAE7	NZ_CP012251.1	88.89	36	4	0	1867	1902	2935152	2935187	0.013	40.1	3006	1.06	TalAE
TalAE8	NZ_CP012251.1	88.89	36	4	0	1867	1902	2935152	2935187	0.013	40.1	3006	1.06	TalAE
TalAE9	NZ_CP012251.1	88.89	36	4	0	1867	1902	2935152	2935187	0.013	40.1	3006	1.06	TalAE
TalAF1	NZ_CP012251.1	88.89	36	4	0	2173	2208	2935152	2935187	0.014	40.1	3312	0.97	TalAF
TalAF10	NZ_CP012251.1	100	19	0	0	180	198	41255	41273	0.056	38.2	3312	0.57	TalAF
TalAF11	NZ_CP012251.1	100	19	0	0	180	198	41255	41273	0.056	38.2	3312	0.57	TalAF
TalAF12	NZ_CP012251.1	100	19	0	0	180	198	41255	41273	0.056	38.2	3312	0.57	TalAF
TalAF13	NZ_CP012251.1	92.59	27	2	0	3134	3160	2249687	2249661	0.056	38.2	3297	0.76	TalAF
TalAF14	NZ_CP012251.1	92.59	27	2	0	3134	3160	2249687	2249661	0.056	38.2	3297	0.76	TalAF
TalAF15	NZ_CP012251.1	92.59	27	2	0	3134	3160	2249687	2249661	0.056	38.2	3297	0.76	TalAF
TalAF2	NZ_CP012251.1	92.59	27	2	0	3134	3160	2249687	2249661	0.056	38.2	3297	0.76	TalAF
TalAF3	NZ_CP012251.1	100	19	0	0	180	198	41255	41273	0.056	38.2	3288	0.58	TalAF
TalAF4	NZ_CP012251.1	100	19	0	0	180	198	41255	41273	0.056	38.2	3312	0.57	TalAF
TalAF5	NZ_CP012251.1	100	19	0	0	180	198	41255	41273	0.056	38.2	3312	0.57	TalAF
TalAF6	NZ_CP012251.1	100	19	0	0	180	198	41255	41273	0.056	38.2	3288	0.58	TalAF
TalAF7	NZ_CP012251.1	100	19	0	0	180	198	41255	41273	0.056	38.2	3288	0.58	TalAF
TalAF8	NZ_CP012251.1	100	19	0	0	180	198	41255	41273	0.056	38.2	3288	0.58	TalAF
TalAF9	NZ_CP012251.1	92.59	27	2	0	3134	3160	2249687	2249661	0.056	38.2	3297	0.76	TalAF
TalAG1	NZ_CP012251.1	88.89	36	4	0	2071	2106	2935152	2935187	0.014	40.1	3204	1	TalAG
TalAG10	NZ_CP012251.1	100	19	0	0	180	198	41255	41273	0.063	38.2	3717	0.51	TalAG
TalAG11	NZ_CP012251.1	100	19	0	0	180	198	41255	41273	0.063	38.2	3717	0.51	TalAG
TalAG12	NZ_CP012251.1	100	19	0	0	180	198	41255	41273	0.063	38.2	3717	0.51	TalAG
TalAG13	NZ_CP012251.1	100	19	0	0	180	198	41255	41273	0.063	38.2	3717	0.51	TalAG
TalAG2	NZ_CP012251.1	100	19	0	0	180	198	41255	41273	0.063	38.2	3717	0.51	TalAG
TalAG3	NZ_CP012251.1	100	19	0	0	180	198	41255	41273	0.063	38.2	3717	0.51	TalAG
TalAG4	NZ_CP012251.1	100	19	0	0	180	198	41255	41273	0.063	38.2	3717	0.51	TalAG
TalAG5	NZ_CP012251.1	100	19	0	0	180	198	41255	41273	0.063	38.2	3717	0.51	TalAG
TalAG6	NZ_CP012251.1	100	19	0	0	180	198	41255	41273	0.037	38.2	2193	0.87	TalAG
TalAG7	NZ_CP012251.1	100	19	0	0	180	198	41255	41273	0.063	38.2	3717	0.51	TalAG
TalAG8	NZ_CP012251.1	100	19	0	0	180	198	41255	41273	0.063	38.2	3717	0.51	TalAG
TalAG9	NZ_CP012251.1	100	19	0	0	180	198	41255	41273	0.063	38.2	3717	0.51	TalAG
TalAH1	NZ_CP012251.1	88.89	36	4	0	2572	2607	2935152	2935187	0.016	40.1	3711	0.86	TalAH
TalAH2	NZ_CP012251.1	88.89	36	4	0	2266	2301	2935152	2935187	0.016	40.1	3711	0.86	TalAH
TalAH3	NZ_CP012251.1	88.89	36	4	0	2266	2301	2935152	2935187	0.019	40.1	4422	0.72	TalAH
TalAH4	NZ_CP012251.1	88.89	36	4	0	2266	2301	2935152	2935187	0.016	40.1	3711	0.86	TalAH
TalAH5	NZ_CP012251.1	88.89	36	4	0	2266	2301	2935152	2935187	0.016	40.1	3711	0.86	TalAH
TalAH6	NZ_CP012251.1	88.89	36	4	0	2266	2301	2935152	2935187	0.016	40.1	3711	0.86	TalAH
TalAH7	NZ_CP012251.1	88.89	36	4	0	2266	2301	2935152	2935187	0.016	40.1	3711	0.86	TalAH
TalAH8	NZ_CP012251.1	88.89	36	4	0	2266	2301	2935152	2935187	0.016	40.1	3711	0.86	TalAH
TalAH9	NZ_CP012251.1	88.89	36	4	0	2266	2301	2935152	2935187	0.016	40.1	3711	0.86	TalAH
TalAI1	NZ_CP012251.1	95.65	23	1	0	2440	2462	3284009	3283987	0.044	38.2	2592	0.85	TalAI
TalAI10	NZ_CP012251.1	100	19	0	0	1913	1931	3526668	3526686	0.044	38.2	2592	0.73	TalAI
TalAI11	NZ_CP012251.1	100	19	0	0	809	827	3526668	3526686	0.053	38.2	3114	0.61	TalAI
TalAI12	NZ_CP012251.1	100	19	0	0	1913	1931	3526668	3526686	0.044	38.2	2592	0.73	TalAI
TalAI13	NZ_CP012251.1	95.65	23	1	0	2440	2462	3284009	3283987	0.051	38.2	3015	0.73	TalAI
TalAI14	NZ_CP012251.1	95.65	23	1	0	2440	2462	3284009	3283987	0.051	38.2	3015	0.73	TalAI
TalAI2	NZ_CP012251.1	100	19	0	0	911	929	3526668	3526686	0.044	38.2	2592	0.73	TalAI
TalAI3	NZ_CP012251.1	95.65	23	1	0	2440	2462	3284009	3283987	0.051	38.2	3015	0.73	TalAI
TalAI4	NZ_CP012251.1	100	19	0	0	809	827	3526668	3526686	0.044	38.2	2592	0.73	TalAI
TalAI5	NZ_CP012251.1	95.65	23	1	0	2440	2462	3284009	3283987	0.051	38.2	3015	0.73	TalAI
TalAI6	NZ_CP012251.1	100	19	0	0	809	827	3526668	3526686	0.044	38.2	2592	0.73	TalAI
TalAI7	NZ_CP012251.1	95.65	23	1	0	2440	2462	3284009	3283987	0.051	38.2	3015	0.73	TalAI
TalAI8	NZ_CP012251.1	100	19	0	0	809	827	3526668	3526686	0.044	38.2	2592	0.73	TalAI
TalAI9	NZ_CP012251.1	100	19	0	0	809	827	3526668	3526686	0.042	38.2	2490	0.76	TalAI
TalAJ1	NZ_CP012251.1	88.89	36	4	0	1663	1698	2935152	2935187	0.013	40.1	2985	1.07	TalAJ
TalAJ2	NZ_CP012251.1	100	20	0	0	983	1002	2393851	2393832	0.011	40.1	2667	0.75	TalAJ
TalAK1	NZ_CP012251.1	100	19	0	0	180	198	41255	41273	0.057	38.2	3387	0.56	TalAK
TalAK10	NZ_CP012251.1	95.65	23	1	0	2224	2246	3284009	3283987	0.056	38.2	3288	0.67	TalAK
TalAK11	NZ_CP012251.1	100	19	0	0	180	198	41255	41273	0.057	38.2	3387	0.56	TalAK
TalAK12	NZ_CP012251.1	95.65	23	1	0	2224	2246	3284009	3283987	0.056	38.2	3288	0.67	TalAK
TalAK2	NZ_CP012251.1	95.65	23	1	0	2224	2246	3284009	3283987	0.056	38.2	3288	0.67	TalAK
TalAK3	NZ_CP012251.1	100	19	0	0	180	198	41255	41273	0.057	38.2	3387	0.56	TalAK
TalAK4	NZ_CP012251.1	95.65	23	1	0	2224	2246	3284009	3283987	0.056	38.2	3288	0.67	TalAK
TalAK5	NZ_CP012251.1	100	19	0	0	180	198	41255	41273	0.057	38.2	3387	0.56	TalAK
TalAK6	NZ_CP012251.1	95.65	23	1	0	2224	2246	3284009	3283987	0.056	38.2	3288	0.67	TalAK
TalAK7	NZ_CP012251.1	95.65	23	1	0	2224	2246	3284009	3283987	0.056	38.2	3288	0.67	TalAK
TalAK8	NZ_CP012251.1	100	19	0	0	180	198	41255	41273	0.057	38.2	3387	0.56	TalAK
TalAK9	NZ_CP012251.1	100	19	0	0	180	198	41255	41273	0.057	38.2	3387	0.56	TalAK
TalAL1	NZ_CP012251.1	88.89	36	4	0	2374	2409	2935152	2935187	0.015	40.1	3513	0.91	TalAL
TalAL2	NZ_CP012251.1	88.89	36	4	0	1051	1086	2935152	2935187	0.015	40.1	3513	0.91	TalAL
TalAL3	NZ_CP012251.1	88.89	36	4	0	2374	2409	2935152	2935187	0.015	40.1	3513	0.91	TalAL
TalAL4	NZ_CP012251.1	88.89	36	4	0	2374	2409	2935152	2935187	0.015	40.1	3513	0.91	TalAL
TalAL5	NZ_CP012251.1	88.89	36	4	0	2374	2409	2935152	2935187	0.015	40.1	3513	0.91	TalAL
TalAL6	NZ_CP012251.1	88.89	36	4	0	2374	2409	2935152	2935187	0.015	40.1	3513	0.91	TalAL
TalAL7	NZ_CP012251.1	88.89	36	4	0	2374	2409	2935152	2935187	0.015	40.1	3513	0.91	TalAL
TalAL8	NZ_CP012251.1	88.89	36	4	0	2374	2409	2935152	2935187	0.015	40.1	3513	0.91	TalAL
TalAL9	NZ_CP012251.1	88.89	36	4	0	2374	2409	2935152	2935187	0.015	40.1	3513	0.91	TalAL
TalAM1	NZ_CP012251.1	100	19	0	0	183	201	41255	41273	0.067	38.2	3927	0.48	TalAM
TalAM2	NZ_CP012251.1	100	19	0	0	1531	1549	598151	598133	0.046	38.2	2700	0.7	TalAM
TalAM3	NZ_CP012251.1	100	19	0	0	183	201	41255	41273	0.067	38.2	3927	0.48	TalAM
TalAM4	NZ_CP012251.1	100	19	0	0	183	201	41255	41273	0.067	38.2	3927	0.48	TalAM
TalAM5	NZ_CP012251.1	100	19	0	0	183	201	41255	41273	0.067	38.2	3927	0.48	TalAM
TalAM6	NZ_CP012251.1	100	19	0	0	36	54	41255	41273	0.064	38.2	3780	0.5	TalAM
TalAM7	NZ_CP012251.1	100	19	0	0	183	201	41255	41273	0.067	38.2	3927	0.48	TalAM
TalAM8	NZ_CP012251.1	100	19	0	0	183	201	41255	41273	0.067	38.2	3927	0.48	TalAM
TalAN1	NZ_CP012251.1	100	19	0	0	336	354	41255	41273	0.068	38.2	4011	0.47	TalAN
TalAN10	NZ_CP012251.1	100	19	0	0	180	198	41255	41273	0.065	38.2	3852	0.49	TalAN
TalAN11	NZ_CP012251.1	100	19	0	0	180	198	41255	41273	0.065	38.2	3852	0.49	TalAN
TalAN12	NZ_CP012251.1	100	19	0	0	180	198	41255	41273	0.065	38.2	3855	0.49	TalAN
TalAN2	NZ_CP012251.1	100	19	0	0	180	198	41255	41273	0.065	38.2	3852	0.49	TalAN
TalAN3	NZ_CP012251.1	100	19	0	0	180	198	41255	41273	0.065	38.2	3852	0.49	TalAN
TalAN4	NZ_CP012251.1	100	19	0	0	180	198	41255	41273	0.065	38.2	3852	0.49	TalAN
TalAN5	NZ_CP012251.1	100	19	0	0	180	198	41255	41273	0.065	38.2	3852	0.49	TalAN
TalAN6	NZ_CP012251.1	100	19	0	0	180	198	41255	41273	0.065	38.2	3852	0.49	TalAN
TalAN7	NZ_CP012251.1	100	19	0	0	180	198	41255	41273	0.065	38.2	3852	0.49	TalAN
TalAN8	NZ_CP012251.1	100	19	0	0	180	198	41255	41273	0.065	38.2	3855	0.49	TalAN
TalAN9	NZ_CP012251.1	92.59	27	2	0	2858	2884	2249687	2249661	0.051	38.2	3021	0.83	TalAN
TalAO1	NZ_CP012251.1	88.89	36	4	0	2269	2304	2935152	2935187	0.015	40.1	3408	0.94	TalAO
TalAO10	NZ_CP012251.1	88.89	36	4	0	2128	2163	2935152	2935187	0.014	40.1	3165	1.01	TalAO
TalAO11	NZ_CP012251.1	88.89	36	4	0	2272	2307	2935152	2935187	0.014	40.1	3309	0.97	TalAO
TalAO12	NZ_CP012251.1	88.89	36	4	0	2272	2307	2935152	2935187	0.014	40.1	3309	0.97	TalAO
TalAO13	NZ_CP012251.1	100	19	0	0	180	198	41255	41273	0.021	38.2	1272	1.49	TalAO
TalAO2	NZ_CP012251.1	88.89	36	4	0	2269	2304	2935152	2935187	0.015	40.1	3408	0.94	TalAO
TalAO3	NZ_CP012251.1	88.89	36	4	0	2269	2304	2935152	2935187	0.015	40.1	3408	0.94	TalAO
TalAO4	NZ_CP012251.1	88.89	36	4	0	2269	2304	2935152	2935187	0.015	40.1	3408	0.94	TalAO
TalAO5	NZ_CP012251.1	88.89	36	4	0	2272	2307	2935152	2935187	0.014	40.1	3309	0.97	TalAO
TalAO6	NZ_CP012251.1	88.89	36	4	0	2269	2304	2935152	2935187	0.015	40.1	3408	0.94	TalAO
TalAO7	NZ_CP012251.1	88.89	36	4	0	2269	2304	2935152	2935187	0.015	40.1	3408	0.94	TalAO
TalAO8	NZ_CP012251.1	88.89	36	4	0	2269	2304	2935152	2935187	0.015	40.1	3408	0.94	TalAO
TalAO9	NZ_CP012251.1	88.89	36	4	0	2272	2307	2935152	2935187	0.014	40.1	3309	0.97	TalAO
TalAP1	NZ_CP012251.1	100	20	0	0	911	930	2393851	2393832	0.016	40.1	3714	0.54	TalAP
TalAP10	NZ_CP012251.1	100	20	0	0	911	930	2393851	2393832	0.016	40.1	3714	0.54	TalAP
TalAP11	NZ_CP012251.1	100	20	0	0	911	930	2393851	2393832	0.016	40.1	3717	0.54	TalAP
TalAP12	NZ_CP012251.1	100	20	0	0	911	930	2393851	2393832	0.016	40.1	3714	0.54	TalAP
TalAP2	NZ_CP012251.1	100	20	0	0	911	930	2393851	2393832	0.016	40.1	3714	0.54	TalAP
TalAP3	NZ_CP012251.1	100	20	0	0	911	930	2393851	2393832	0.016	40.1	3714	0.54	TalAP
TalAP4	NZ_CP012251.1	100	20	0	0	911	930	2393851	2393832	0.016	40.1	3714	0.54	TalAP
TalAP5	NZ_CP012251.1	100	20	0	0	911	930	2393851	2393832	0.016	40.1	3714	0.54	TalAP
TalAP6	NZ_CP012251.1	100	20	0	0	911	930	2393851	2393832	0.016	40.1	3714	0.54	TalAP
TalAP7	NZ_CP012251.1	100	20	0	0	911	930	2393851	2393832	0.016	40.1	3714	0.54	TalAP
TalAP8	NZ_CP012251.1	100	20	0	0	911	930	2393851	2393832	0.016	40.1	3711	0.54	TalAP
TalAP9	NZ_CP012251.1	100	20	0	0	911	930	2393851	2393832	0.016	40.1	3714	0.54	TalAP
TalAQ1	NZ_CP012251.1	88.89	36	4	0	3007	3042	2935152	2935187	0.019	40.1	4449	0.72	TalAQ
TalAQ10	NZ_CP012251.1	88.89	36	4	0	3004	3039	2935152	2935187	0.019	40.1	4446	0.72	TalAQ
TalAQ11	NZ_CP012251.1	88.89	36	4	0	2980	3015	2935152	2935187	0.019	40.1	4422	0.72	TalAQ
TalAQ12	NZ_CP012251.1	88.89	36	4	0	1567	1602	2935152	2935187	0.013	40.1	3009	1.06	TalAQ
TalAQ2	NZ_CP012251.1	88.89	36	4	0	3004	3039	2935152	2935187	0.019	40.1	4446	0.72	TalAQ
TalAQ3	NZ_CP012251.1	88.89	36	4	0	3004	3039	2935152	2935187	0.019	40.1	4446	0.72	TalAQ
TalAQ4	NZ_CP012251.1	88.89	36	4	0	3004	3039	2935152	2935187	0.019	40.1	4446	0.72	TalAQ
TalAQ5	NZ_CP012251.1	88.89	36	4	0	2980	3015	2935152	2935187	0.019	40.1	4422	0.72	TalAQ
TalAQ6	NZ_CP012251.1	88.89	36	4	0	3004	3039	2935152	2935187	0.019	40.1	4446	0.72	TalAQ
TalAQ7	NZ_CP012251.1	88.89	36	4	0	3004	3039	2935152	2935187	0.019	40.1	4446	0.72	TalAQ
TalAQ8	NZ_CP012251.1	88.89	36	4	0	3004	3039	2935152	2935187	0.019	40.1	4446	0.72	TalAQ
TalAQ9	NZ_CP012251.1	88.89	36	4	0	2980	3015	2935152	2935187	0.019	40.1	4422	0.72	TalAQ
TalAR1	NZ_CP012251.1	88.89	36	4	0	2677	2712	2935152	2935187	0.017	40.1	4020	0.8	TalAR
TalAR10	NZ_CP012251.1	88.89	36	4	0	2677	2712	2935152	2935187	0.017	40.1	4014	0.8	TalAR
TalAR11	NZ_CP012251.1	88.89	36	4	0	2677	2712	2935152	2935187	0.017	40.1	4014	0.8	TalAR
TalAR2	NZ_CP012251.1	88.89	36	4	0	2677	2712	2935152	2935187	0.017	40.1	4014	0.8	TalAR
TalAR3	NZ_CP012251.1	88.89	36	4	0	2677	2712	2935152	2935187	0.017	40.1	4017	0.8	TalAR
TalAR4	NZ_CP012251.1	88.89	36	4	0	2677	2712	2935152	2935187	0.017	40.1	4017	0.8	TalAR
TalAR5	NZ_CP012251.1	88.89	36	4	0	2677	2712	2935152	2935187	0.017	40.1	4014	0.8	TalAR
TalAR6	NZ_CP012251.1	88.89	36	4	0	2677	2712	2935152	2935187	0.017	40.1	4017	0.8	TalAR
TalAR7	NZ_CP012251.1	88.89	36	4	0	2677	2712	2935152	2935187	0.017	40.1	4017	0.8	TalAR
TalAR8	NZ_CP012251.1	88.89	36	4	0	2677	2712	2935152	2935187	0.017	40.1	4014	0.8	TalAR
TalAR9	NZ_CP012251.1	100	19	0	0	180	198	41255	41273	0.068	38.2	4014	0.47	TalAR
TalAS1	NZ_CP012251.1	100	19	0	0	180	198	41255	41273	0.075	38.2	4449	0.43	TalAS
TalAS10	NZ_CP012251.1	100	19	0	0	180	198	41255	41273	0.075	38.2	4449	0.43	TalAS
TalAS11	NZ_CP012251.1	100	19	0	0	180	198	41255	41273	0.075	38.2	4449	0.43	TalAS
TalAS2	NZ_CP012251.1	88.89	36	4	0	4027	4062	2935152	2935187	0.022	40.1	5160	0.62	TalAS
TalAS3	NZ_CP012251.1	88.89	36	4	0	3295	3330	2935152	2935187	0.019	40.1	4428	0.72	TalAS
TalAS4	NZ_CP012251.1	88.89	36	4	0	3295	3330	2935152	2935187	0.019	40.1	4428	0.72	TalAS
TalAS5	NZ_CP012251.1	92.59	27	2	0	2876	2902	2249687	2249661	0.051	38.2	3039	0.82	TalAS
TalAS6	NZ_CP012251.1	100	19	0	0	180	198	41255	41273	0.075	38.2	4449	0.43	TalAS
TalAS7	NZ_CP012251.1	88.89	36	4	0	3295	3330	2935152	2935187	0.019	40.1	4428	0.72	TalAS
TalAS8	NZ_CP012251.1	88.89	36	4	0	3295	3330	2935152	2935187	0.019	40.1	4428	0.72	TalAS
TalAS9	NZ_CP012251.1	100	19	0	0	180	198	41255	41273	0.075	38.2	4449	0.43	TalAS
TalAT1	NZ_CP012251.1	88.89	36	4	0	2380	2415	2935152	2935187	0.015	40.1	3498	0.91	TalAT
TalAT10	NZ_CP012251.1	88.89	36	4	0	2377	2412	2935152	2935187	0.015	40.1	3393	0.94	TalAT
TalAT2	NZ_CP012251.1	88.89	36	4	0	2377	2412	2935152	2935187	0.015	40.1	3393	0.94	TalAT
TalAT3	NZ_CP012251.1	88.89	36	4	0	2377	2412	2935152	2935187	0.015	40.1	3495	0.92	TalAT
TalAT4	NZ_CP012251.1	88.89	36	4	0	2377	2412	2935152	2935187	0.015	40.1	3495	0.92	TalAT
TalAT5	NZ_CP012251.1	88.89	36	4	0	2377	2412	2935152	2935187	0.015	40.1	3495	0.92	TalAT
TalAT6	NZ_CP012251.1	88.89	36	4	0	2380	2415	2935152	2935187	0.015	40.1	3498	0.91	TalAT
TalAT7	NZ_CP012251.1	88.89	36	4	0	2377	2412	2935152	2935187	0.015	40.1	3393	0.94	TalAT
TalAT8	NZ_CP012251.1	88.89	36	4	0	2377	2412	2935152	2935187	0.015	40.1	3393	0.94	TalAT
TalAT9	NZ_CP012251.1	88.89	36	4	0	2377	2412	2935152	2935187	0.015	40.1	3495	0.92	TalAT
TalAU1	NZ_CP012251.1	88.89	36	4	0	2275	2310	2935152	2935187	0.015	40.1	3426	0.93	TalAU
TalAU2	NZ_CP012251.1	88.89	36	4	0	2275	2310	2935152	2935187	0.015	40.1	3426	0.93	TalAU
TalAV1	NZ_CP012251.1	88.89	36	4	0	2779	2814	2935152	2935187	0.016	40.1	3795	0.84	TalAV
TalAV10	NZ_CP012251.1	88.89	36	4	0	2779	2814	2935152	2935187	0.016	40.1	3795	0.84	TalAV
TalAV2	NZ_CP012251.1	88.89	36	4	0	2779	2814	2935152	2935187	0.016	40.1	3792	0.84	TalAV
TalAV3	NZ_CP012251.1	88.89	36	4	0	2779	2814	2935152	2935187	0.016	40.1	3795	0.84	TalAV
TalAV4	NZ_CP012251.1	88.89	36	4	0	2779	2814	2935152	2935187	0.016	40.1	3795	0.84	TalAV
TalAV5	NZ_CP012251.1	88.89	36	4	0	2779	2814	2935152	2935187	0.016	40.1	3792	0.84	TalAV
TalAV6	NZ_CP012251.1	88.89	36	4	0	2779	2814	2935152	2935187	0.016	40.1	3795	0.84	TalAV
TalAV7	NZ_CP012251.1	88.89	36	4	0	2779	2814	2935152	2935187	0.016	40.1	3792	0.84	TalAV
TalAV8	NZ_CP012251.1	88.89	36	4	0	2779	2814	2935152	2935187	0.016	40.1	3792	0.84	TalAV
TalAV9	NZ_CP012251.1	88.89	36	4	0	2779	2814	2935152	2935187	0.016	40.1	3795	0.84	TalAV
TalAW1	NZ_CP012251.1	95.65	23	1	0	2440	2462	3284009	3283987	0.051	38.2	3015	0.73	TalAW
TalAX1	NZ_CP012251.1	100	19	0	0	180	198	41255	41273	0.059	38.2	3489	0.54	TalAX
TalAX10	NZ_CP012251.1	100	19	0	0	180	198	41255	41273	0.059	38.2	3489	0.54	TalAX
TalAX2	NZ_CP012251.1	100	19	0	0	180	198	41255	41273	0.059	38.2	3486	0.55	TalAX
TalAX3	NZ_CP012251.1	100	19	0	0	180	198	41255	41273	0.059	38.2	3489	0.54	TalAX
TalAX4	NZ_CP012251.1	100	19	0	0	180	198	41255	41273	0.059	38.2	3489	0.54	TalAX
TalAX5	NZ_CP012251.1	100	19	0	0	180	198	41255	41273	0.059	38.2	3489	0.54	TalAX
TalAX6	NZ_CP012251.1	100	19	0	0	180	198	41255	41273	0.059	38.2	3489	0.54	TalAX
TalAX7	NZ_CP012251.1	100	19	0	0	180	198	41255	41273	0.059	38.2	3489	0.54	TalAX
TalAX8	NZ_CP012251.1	100	19	0	0	180	198	41255	41273	0.059	38.2	3489	0.54	TalAX
TalAX9	NZ_CP012251.1	100	19	0	0	180	198	41255	41273	0.059	38.2	3489	0.54	TalAX
TalAY1	NZ_CP012251.1	100	19	0	0	180	198	41255	41273	0.059	38.2	3495	0.54	TalAY
TalAY10	NZ_CP012251.1	100	19	0	0	180	198	41255	41273	0.059	38.2	3495	0.54	TalAY
TalAY2	NZ_CP012251.1	100	19	0	0	180	198	41255	41273	0.059	38.2	3495	0.54	TalAY
TalAY3	NZ_CP012251.1	100	19	0	0	180	198	41255	41273	0.059	38.2	3495	0.54	TalAY
TalAY4	NZ_CP012251.1	100	19	0	0	180	198	41255	41273	0.059	38.2	3495	0.54	TalAY
TalAY5	NZ_CP012251.1	100	19	0	0	180	198	41255	41273	0.059	38.2	3495	0.54	TalAY
TalAY6	NZ_CP012251.1	100	19	0	0	180	198	41255	41273	0.059	38.2	3495	0.54	TalAY
TalAY7	NZ_CP012251.1	100	19	0	0	180	198	41255	41273	0.059	38.2	3495	0.54	TalAY
TalAY8	NZ_CP012251.1	100	19	0	0	180	198	41255	41273	0.059	38.2	3495	0.54	TalAY
TalAY9	NZ_CP012251.1	100	19	0	0	180	198	41255	41273	0.059	38.2	3495	0.54	TalAY
TalAZ1	NZ_CP012251.1	88.89	36	4	0	949	984	2935152	2935187	0.015	40.1	3489	0.92	TalAZ
TalAZ2	NZ_CP012251.1	95.65	23	1	0	1803	1825	2292195	2292217	0.059	38.2	3489	0.63	TalAZ
TalAZ3	NZ_CP012251.1	88.89	36	4	0	949	984	2935152	2935187	0.015	40.1	3489	0.92	TalAZ
TalAZ4	NZ_CP012251.1	88.89	36	4	0	949	984	2935152	2935187	0.015	40.1	3489	0.92	TalAZ
TalAZ5	NZ_CP012251.1	95.65	23	1	0	1803	1825	2292195	2292217	0.059	38.2	3489	0.63	TalAZ
TalAZ6	NZ_CP012251.1	88.89	36	4	0	949	984	2935152	2935187	0.015	40.1	3489	0.92	TalAZ
TalAZ7	NZ_CP012251.1	88.89	36	4	0	949	984	2935152	2935187	0.015	40.1	3489	0.92	TalAZ
TalAZ8	NZ_CP012251.1	88.89	36	4	0	949	984	2935152	2935187	0.015	40.1	3489	0.92	TalAZ
TalBA1	NZ_CP012251.1	92.59	27	2	0	3131	3157	2249687	2249661	0.056	38.2	3294	0.76	TalBA
TalBA2	NZ_CP012251.1	92.59	27	2	0	3131	3157	2249687	2249661	0.056	38.2	3294	0.76	TalBA
TalBA3	NZ_CP012251.1	92.59	27	2	0	3131	3157	2249687	2249661	0.056	38.2	3294	0.76	TalBA
TalBA4	NZ_CP012251.1	92.59	27	2	0	3131	3157	2249687	2249661	0.056	38.2	3294	0.76	TalBA
TalBA5	NZ_CP012251.1	92.59	27	2	0	3131	3157	2249687	2249661	0.056	38.2	3294	0.76	TalBA
TalBA6	NZ_CP012251.1	92.59	27	2	0	3131	3157	2249687	2249661	0.056	38.2	3294	0.76	TalBA
TalBA7	NZ_CP012251.1	92.59	27	2	0	3131	3157	2249687	2249661	0.056	38.2	3294	0.76	TalBA
TalBB1	NZ_CP012251.1	88.89	36	4	0	1663	1698	2935152	2935187	0.013	40.1	3087	1.04	TalBB
TalBB2	NZ_CP012251.1	88.89	36	4	0	1663	1698	2935152	2935187	0.013	40.1	3087	1.04	TalBB
TalBB3	NZ_CP012251.1	88.89	36	4	0	1663	1698	2935152	2935187	0.013	40.1	3087	1.04	TalBB
TalBB4	NZ_CP012251.1	88.89	36	4	0	1663	1698	2935152	2935187	0.013	40.1	3084	1.04	TalBB
TalBB5	NZ_CP012251.1	88.89	36	4	0	1663	1698	2935152	2935187	0.013	40.1	3087	1.04	TalBB
TalBB6	NZ_CP012251.1	88.89	36	4	0	1663	1698	2935152	2935187	0.013	40.1	3087	1.04	TalBB
TalBB7	NZ_CP012251.1	88.89	36	4	0	1663	1698	2935152	2935187	0.013	40.1	3087	1.04	TalBB
TalBC1	NZ_CP012251.1	100	19	0	0	180	198	41255	41273	0.068	38.2	3999	0.48	TalBC
TalBC10	NZ_CP012251.1	100	19	0	0	180	198	41255	41273	0.068	38.2	3999	0.48	TalBC
TalBC2	NZ_CP012251.1	88.89	36	4	0	2881	2916	2935152	2935187	0.017	40.1	3999	0.8	TalBC
TalBC3	NZ_CP012251.1	100	19	0	0	180	198	41255	41273	0.068	38.2	3999	0.48	TalBC
TalBC4	NZ_CP012251.1	100	19	0	0	180	198	41255	41273	0.068	38.2	3999	0.48	TalBC
TalBC5	NZ_CP012251.1	88.89	36	4	0	2881	2916	2935152	2935187	0.017	40.1	3996	0.8	TalBC
TalBC6	NZ_CP012251.1	100	19	0	0	180	198	41255	41273	0.068	38.2	3999	0.48	TalBC
TalBC7	NZ_CP012251.1	88.89	36	4	0	2881	2916	2935152	2935187	0.018	40.1	4203	0.76	TalBC
TalBC8	NZ_CP012251.1	88.89	36	4	0	2881	2916	2935152	2935187	0.017	40.1	3999	0.8	TalBC
TalBC9	NZ_CP012251.1	100	19	0	0	180	198	41255	41273	0.068	38.2	3999	0.48	TalBC
TalBD1	NZ_CP012251.1	100	19	0	0	180	198	41255	41273	0.059	38.2	3495	0.54	TalBD
TalBD10	NZ_CP012251.1	100	19	0	0	180	198	41255	41273	0.059	38.2	3498	0.54	TalBD
TalBD2	NZ_CP012251.1	100	19	0	0	180	198	41255	41273	0.059	38.2	3495	0.54	TalBD
TalBD3	NZ_CP012251.1	100	19	0	0	180	198	41255	41273	0.059	38.2	3495	0.54	TalBD
TalBD4	NZ_CP012251.1	100	19	0	0	180	198	41255	41273	0.059	38.2	3495	0.54	TalBD
TalBD5	NZ_CP012251.1	100	19	0	0	180	198	41255	41273	0.059	38.2	3495	0.54	TalBD
TalBD6	NZ_CP012251.1	100	19	0	0	180	198	41255	41273	0.059	38.2	3495	0.54	TalBD
TalBD7	NZ_CP012251.1	100	19	0	0	180	198	41255	41273	0.059	38.2	3495	0.54	TalBD
TalBD8	NZ_CP012251.1	100	19	0	0	180	198	41255	41273	0.059	38.2	3495	0.54	TalBD
TalBD9	NZ_CP012251.1	100	19	0	0	180	198	41255	41273	0.059	38.2	3495	0.54	TalBD
TalBE1	NZ_CP012251.1	95.65	23	1	0	1204	1226	3284009	3283987	0.061	38.2	3594	0.61	TalBE
TalBE2	NZ_CP012251.1	92.59	27	2	0	3452	3478	2249687	2249661	0.061	38.2	3594	0.7	TalBE
TalBE3	NZ_CP012251.1	92.59	27	2	0	3452	3478	2249687	2249661	0.061	38.2	3594	0.7	TalBE
TalBE4	NZ_CP012251.1	95.65	23	1	0	1204	1226	3284009	3283987	0.061	38.2	3594	0.61	TalBE
TalBE5	NZ_CP012251.1	95.65	23	1	0	1204	1226	3284009	3283987	0.061	38.2	3594	0.61	TalBE
TalBE6	NZ_CP012251.1	100	19	0	0	180	198	41255	41273	0.061	38.2	3594	0.53	TalBE
TalBE7	NZ_CP012251.1	100	19	0	0	180	198	41255	41273	0.061	38.2	3594	0.53	TalBE
TalBE8	NZ_CP012251.1	92.59	27	2	0	3452	3478	2249687	2249661	0.061	38.2	3594	0.7	TalBE
TalBE9	NZ_CP012251.1	92.59	27	2	0	3452	3478	2249687	2249661	0.061	38.2	3594	0.7	TalBE
TalBF1	NZ_CP012251.1	100	19	0	0	180	198	41255	41273	0.057	38.2	3390	0.56	TalBF
TalBF10	NZ_CP012251.1	96.15	26	1	0	1892	1917	5178403	5178378	0.0005	44.1	1917	1.3	TalBF
TalBF11	NZ_CP012251.1	100	19	0	0	180	198	41255	41273	0.057	38.2	3390	0.56	TalBF
TalBF12	NZ_CP012251.1	100	19	0	0	180	198	41255	41273	0.057	38.2	3390	0.56	TalBF
TalBF2	NZ_CP012251.1	100	19	0	0	180	198	41255	41273	0.057	38.2	3390	0.56	TalBF
TalBF3	NZ_CP012251.1	100	19	0	0	180	198	41255	41273	0.057	38.2	3390	0.56	TalBF
TalBF4	NZ_CP012251.1	100	19	0	0	180	198	41255	41273	0.057	38.2	3390	0.56	TalBF
TalBF5	NZ_CP012251.1	100	19	0	0	180	198	41255	41273	0.057	38.2	3390	0.56	TalBF
TalBF6	NZ_CP012251.1	100	19	0	0	180	198	41255	41273	0.057	38.2	3390	0.56	TalBF
TalBF7	NZ_CP012251.1	100	19	0	0	180	198	41255	41273	0.057	38.2	3390	0.56	TalBF
TalBF8	NZ_CP012251.1	96.15	26	1	0	1892	1917	5178403	5178378	0.0005	44.1	1917	1.3	TalBF
TalBF9	NZ_CP012251.1	100	19	0	0	180	198	41255	41273	0.057	38.2	3390	0.56	TalBF
TalBG1	NZ_CP012251.1	100	19	0	0	180	198	41255	41273	0.056	38.2	3279	0.58	TalBG
TalBG2	NZ_CP012251.1	100	19	0	0	180	198	41255	41273	0.056	38.2	3279	0.58	TalBG
TalBG3	NZ_CP012251.1	100	19	0	0	180	198	41255	41273	0.056	38.2	3279	0.58	TalBG
TalBG4	NZ_CP012251.1	100	19	0	0	180	198	41255	41273	0.056	38.2	3279	0.58	TalBG
TalBG5	NZ_CP012251.1	100	19	0	0	180	198	41255	41273	0.056	38.2	3279	0.58	TalBG
TalBG6	NZ_CP012251.1	100	19	0	0	180	198	41255	41273	0.056	38.2	3279	0.58	TalBG
TalBH1	NZ_CP012251.1	88.89	36	4	0	2383	2418	2935152	2935187	0.015	40.1	3423	0.93	TalBH
TalBI1	NZ_CP012251.1	88.89	36	4	0	1966	2001	2935152	2935187	0.014	40.1	3288	0.97	TalBI
TalBI10	NZ_CP012251.1	100	19	0	0	180	198	41255	41273	0.056	38.2	3288	0.58	TalBI
TalBI2	NZ_CP012251.1	100	19	0	0	180	198	41255	41273	0.059	38.2	3492	0.54	TalBI
TalBI3	NZ_CP012251.1	100	19	0	0	180	198	41255	41273	0.056	38.2	3288	0.58	TalBI
TalBI4	NZ_CP012251.1	100	19	0	0	180	198	41255	41273	0.056	38.2	3288	0.58	TalBI
TalBI5	NZ_CP012251.1	100	19	0	0	180	198	41255	41273	0.056	38.2	3288	0.58	TalBI
TalBI6	NZ_CP012251.1	88.89	36	4	0	1966	2001	2935152	2935187	0.014	40.1	3288	0.97	TalBI
TalBI7	NZ_CP012251.1	100	19	0	0	180	198	41255	41273	0.066	38.2	3900	0.49	TalBI
TalBI8	NZ_CP012251.1	100	19	0	0	180	198	41255	41273	0.066	38.2	3900	0.49	TalBI
TalBI9	NZ_CP012251.1	100	19	0	0	180	198	41255	41273	0.056	38.2	3288	0.58	TalBI
TalBJ1	NZ_CP012251.1	100	19	0	0	180	198	41255	41273	0.056	38.2	3306	0.57	TalBJ
TalBJ2	NZ_CP012251.1	100	19	0	0	180	198	41255	41273	0.056	38.2	3303	0.58	TalBJ
TalBJ3	NZ_CP012251.1	100	19	0	0	180	198	41255	41273	0.056	38.2	3303	0.58	TalBJ
TalBJ4	NZ_CP012251.1	92.59	27	2	0	2207	2233	2249687	2249661	0.04	38.2	2370	1.05	TalBJ
TalBJ5	NZ_CP012251.1	100	19	0	0	180	198	41255	41273	0.056	38.2	3303	0.58	TalBJ
TalBK1	NZ_CP012251.1	100	19	0	0	183	201	41255	41273	0.053	38.2	3111	0.61	TalBK
TalBL1	NZ_CP012251.1	100	19	0	0	180	198	41255	41273	0.056	38.2	3285	0.58	TalBL
TalBL2	NZ_CP012251.1	100	19	0	0	180	198	41255	41273	0.056	38.2	3285	0.58	TalBL
TalBL3	NZ_CP012251.1	100	19	0	0	180	198	41255	41273	0.056	38.2	3282	0.58	TalBL
TalBL4	NZ_CP012251.1	100	19	0	0	180	198	41255	41273	0.056	38.2	3282	0.58	TalBL
TalBL5	NZ_CP012251.1	100	19	0	0	180	198	41255	41273	0.056	38.2	3285	0.58	TalBL
TalBL6	NZ_CP012251.1	100	19	0	0	180	198	41255	41273	0.056	38.2	3285	0.58	TalBL
TalBL7	NZ_CP012251.1	100	19	0	0	180	198	41255	41273	0.056	38.2	3285	0.58	TalBL
TalBL8	NZ_CP012251.1	100	19	0	0	180	198	41255	41273	0.056	38.2	3285	0.58	TalBL
TalBL9	NZ_CP012251.1	100	19	0	0	180	198	41255	41273	0.056	38.2	3282	0.58	TalBL
TalBM1	NZ_CP012251.1	100	19	0	0	180	198	41255	41273	0.066	38.2	3915	0.49	TalBM
TalBN1	NZ_CP012251.1	100	19	0	0	180	198	41255	41273	0.051	38.2	2985	0.64	TalBN
TalBN2	NZ_CP012251.1	100	19	0	0	180	198	41255	41273	0.051	38.2	2985	0.64	TalBN
TalBN3	NZ_CP012251.1	100	19	0	0	180	198	41255	41273	0.051	38.2	2985	0.64	TalBN
TalBN4	NZ_CP012251.1	100	19	0	0	180	198	41255	41273	0.051	38.2	2985	0.64	TalBN
TalBN5	NZ_CP012251.1	100	19	0	0	180	198	41255	41273	0.051	38.2	2985	0.64	TalBN
TalBN6	NZ_CP012251.1	100	19	0	0	180	198	41255	41273	0.051	38.2	2985	0.64	TalBN
TalBN7	NZ_CP012251.1	100	19	0	0	180	198	41255	41273	0.051	38.2	2985	0.64	TalBN
TalBN8	NZ_CP012251.1	100	19	0	0	180	198	41255	41273	0.051	38.2	2985	0.64	TalBN
TalBO1	NZ_CP012251.1	91.67	36	3	0	1969	2004	2935152	2935187	7e-05	48.1	3696	0.89	TalBO
TalBO10	NZ_CP012251.1	91.67	36	3	0	1969	2004	2935152	2935187	7e-05	48.1	3696	0.89	TalBO
TalBO2	NZ_CP012251.1	100	19	0	0	180	198	41255	41273	0.064	38.2	3801	0.5	TalBO
TalBO3	NZ_CP012251.1	91.67	36	3	0	1969	2004	2935152	2935187	7e-05	48.1	3696	0.89	TalBO
TalBO4	NZ_CP012251.1	91.67	36	3	0	1969	2004	2935152	2935187	7e-05	48.1	3696	0.89	TalBO
TalBO5	NZ_CP012251.1	100	19	0	0	180	198	41255	41273	0.064	38.2	3801	0.5	TalBO
TalBO6	NZ_CP012251.1	91.67	36	3	0	1969	2004	2935152	2935187	7e-05	48.1	3696	0.89	TalBO
TalBO7	NZ_CP012251.1	100	19	0	0	180	198	41255	41273	0.064	38.2	3801	0.5	TalBO
TalBO8	NZ_CP012251.1	100	19	0	0	180	198	41255	41273	0.064	38.2	3801	0.5	TalBO
TalBO9	NZ_CP012251.1	91.67	36	3	0	1969	2004	2935152	2935187	7e-05	48.1	3696	0.89	TalBO
TalBP1	NZ_CP012251.1	100	20	0	0	707	726	2393851	2393832	0.014	40.1	3207	0.62	TalBP
TalBQ1	NZ_CP012251.1	100	20	0	0	911	930	2393851	2393832	0.016	40.1	3714	0.54	TalBQ
TalBR1	NZ_CP012251.1	88.89	36	4	0	1660	1695	2935152	2935187	0.019	40.1	4404	0.73	TalBR
TalBR2	NZ_CP012251.1	88.89	36	4	0	2983	3018	2935152	2935187	0.019	40.1	4407	0.73	TalBR
TalBR3	NZ_CP012251.1	88.89	36	4	0	1660	1695	2935152	2935187	0.019	40.1	4404	0.73	TalBR
TalBR4	NZ_CP012251.1	88.89	36	4	0	1660	1695	2935152	2935187	0.019	40.1	4404	0.73	TalBR
TalBR5	NZ_CP012251.1	88.89	36	4	0	1660	1695	2935152	2935187	0.019	40.1	4404	0.73	TalBR
TalBR6	NZ_CP012251.1	88.89	36	4	0	2983	3018	2935152	2935187	0.019	40.1	4407	0.73	TalBR
TalBS1	NZ_CP012251.1	95.65	23	1	0	2659	2681	3284009	3283987	0.065	38.2	3825	0.58	TalBS
TalBS2	NZ_CP012251.1	95.65	23	1	0	2659	2681	3284009	3283987	0.065	38.2	3825	0.58	TalBS
TalBT1	NZ_CP012251.1	92.59	27	2	0	3266	3292	2249687	2249661	0.058	38.2	3429	0.73	TalBT
TalBU1	NZ_CP012251.1	100	19	0	0	180	198	41255	41273	0.063	38.2	3693	0.51	TalBU
TalBU10	NZ_CP012251.1	100	19	0	0	180	198	41255	41273	0.063	38.2	3693	0.51	TalBU
TalBU2	NZ_CP012251.1	100	19	0	0	180	198	41255	41273	0.063	38.2	3693	0.51	TalBU
TalBU3	NZ_CP012251.1	100	19	0	0	180	198	41255	41273	0.063	38.2	3693	0.51	TalBU
TalBU4	NZ_CP012251.1	100	19	0	0	180	198	41255	41273	0.063	38.2	3696	0.51	TalBU
TalBU5	NZ_CP012251.1	100	19	0	0	180	198	41255	41273	0.063	38.2	3693	0.51	TalBU
TalBU6	NZ_CP012251.1	100	19	0	0	180	198	41255	41273	0.063	38.2	3693	0.51	TalBU
TalBU7	NZ_CP012251.1	100	19	0	0	180	198	41255	41273	0.059	38.2	3489	0.54	TalBU
TalBU8	NZ_CP012251.1	100	19	0	0	180	198	41255	41273	0.063	38.2	3693	0.51	TalBU
TalBU9	NZ_CP012251.1	100	19	0	0	180	198	41255	41273	0.063	38.2	3693	0.51	TalBU
TalBV1	NZ_CP012251.1	95.65	23	1	0	2836	2858	3284009	3283987	0.063	38.2	3696	0.6	TalBV
TalBV2	NZ_CP012251.1	95.65	23	1	0	2842	2864	3284009	3283987	0.063	38.2	3702	0.59	TalBV
TalBV3	NZ_CP012251.1	95.65	23	1	0	2842	2864	3284009	3283987	0.063	38.2	3702	0.59	TalBV
TalBV4	NZ_CP012251.1	95.65	23	1	0	2836	2858	3284009	3283987	0.063	38.2	3696	0.6	TalBV
TalBV5	NZ_CP012251.1	95.65	23	1	0	2836	2858	3284009	3283987	0.063	38.2	3696	0.6	TalBV
TalBV6	NZ_CP012251.1	95.65	23	1	0	2842	2864	3284009	3283987	0.063	38.2	3702	0.59	TalBV
TalBV7	NZ_CP012251.1	95.65	23	1	0	2842	2864	3284009	3283987	0.063	38.2	3702	0.59	TalBV
TalBW1	NZ_CP012251.1	100	19	0	0	180	198	41255	41273	0.073	38.2	4308	0.44	TalBW
TalBW2	NZ_CP012251.1	100	19	0	0	180	198	41255	41273	0.073	38.2	4308	0.44	TalBW
TalBW3	NZ_CP012251.1	100	19	0	0	180	198	41255	41273	0.073	38.2	4308	0.44	TalBW
TalBW4	NZ_CP012251.1	100	19	0	0	180	198	41255	41273	0.073	38.2	4308	0.44	TalBW
TalBW5	NZ_CP012251.1	100	19	0	0	180	198	41255	41273	0.073	38.2	4308	0.44	TalBW
TalBW6	NZ_CP012251.1	100	19	0	0	180	198	41255	41273	0.073	38.2	4308	0.44	TalBW
TalBW7	NZ_CP012251.1	100	19	0	0	180	198	41255	41273	0.073	38.2	4308	0.44	TalBW
TalBW8	NZ_CP012251.1	100	19	0	0	180	198	41255	41273	0.073	38.2	4308	0.44	TalBW
TalBW9	NZ_CP012251.1	100	19	0	0	180	198	41255	41273	0.073	38.2	4308	0.44	TalBW
TalBX1	NZ_CP012251.1	88.89	36	4	0	2986	3021	2935152	2935187	0.018	40.1	4119	0.78	TalBX
TalBX2	NZ_CP012251.1	88.89	36	4	0	2986	3021	2935152	2935187	0.018	40.1	4119	0.78	TalBX
TalBY1	NZ_CP012251.1	100	20	0	0	2718	2737	281702	281721	0.016	40.1	3795	0.53	TalBY
TalBY2	NZ_CP012251.1	100	20	0	0	2718	2737	281702	281721	0.016	40.1	3795	0.53	TalBY
TalBY3	NZ_CP012251.1	100	20	0	0	2718	2737	281702	281721	0.016	40.1	3795	0.53	TalBY
TalBY4	NZ_CP012251.1	100	20	0	0	2718	2737	281702	281721	0.016	40.1	3795	0.53	TalBY
TalBY5	NZ_CP012251.1	100	20	0	0	2718	2737	281702	281721	0.016	40.1	3795	0.53	TalBY
TalBY6	NZ_CP012251.1	100	20	0	0	2718	2737	281702	281721	0.016	40.1	3795	0.53	TalBY
TalBZ1	NZ_CP012251.1	88.89	36	4	0	3799	3834	2935152	2935187	0.021	40.1	4938	0.65	TalBZ
TalCA1	NZ_CP012251.1	88.89	36	4	0	1966	2001	2935152	2935187	0.015	40.1	3408	0.94	TalCA
TalCA2	NZ_CP012251.1	88.89	36	4	0	1966	2001	2935152	2935187	0.015	40.1	3408	0.94	TalCA
TalCA3	NZ_CP012251.1	88.89	36	4	0	1966	2001	2935152	2935187	0.015	40.1	3408	0.94	TalCA
TalCA4	NZ_CP012251.1	88.89	36	4	0	1966	2001	2935152	2935187	0.015	40.1	3408	0.94	TalCA
TalCB1	NZ_CP012251.1	100	19	0	0	180	198	41255	41273	0.063	38.2	3711	0.51	TalCB
TalCB2	NZ_CP012251.1	100	19	0	0	180	198	41255	41273	0.063	38.2	3711	0.51	TalCB
TalCB3	NZ_CP012251.1	100	19	0	0	180	198	41255	41273	0.063	38.2	3711	0.51	TalCB
TalCC1	NZ_CP012251.1	100	20	0	0	969	988	281702	281721	0.008	40.1	1842	1.09	TalCC
TalCC2	NZ_CP012251.1	95.65	23	1	0	1030	1052	3284009	3283987	0.023	38.2	1383	1.59	TalCC
TalCC3	NZ_CP012251.1	95.65	23	1	0	1030	1052	3284009	3283987	0.023	38.2	1383	1.59	TalCC
TalCD1	NZ_CP012251.1	95.65	23	1	0	1102	1124	3284009	3283987	0.054	38.2	3186	0.69	TalCD
TalCD2	NZ_CP012251.1	100	19	0	0	180	198	41255	41273	0.054	38.2	3183	0.6	TalCD
TalCE1	NZ_CP012251.1	100	20	0	0	1387	1406	3526667	3526686	0.014	40.1	3186	0.63	TalCE
TalCE2	NZ_CP012251.1	100	20	0	0	1387	1406	3526667	3526686	0.014	40.1	3186	0.63	TalCE
TalCE3	NZ_CP012251.1	100	20	0	0	1387	1406	3526667	3526686	0.014	40.1	3186	0.63	TalCE
TalCE4	NZ_CP012251.1	100	20	0	0	1387	1406	3526667	3526686	0.014	40.1	3186	0.63	TalCE
TalCE5	NZ_CP012251.1	100	20	0	0	1387	1406	3526667	3526686	0.014	40.1	3186	0.63	TalCE
TalCF1	NZ_CP012251.1	100	19	0	0	180	198	41255	41273	0.051	38.2	2985	0.64	TalCF
TalCF2	NZ_CP012251.1	95.65	23	1	0	1204	1226	3284009	3283987	0.038	38.2	2265	0.97	TalCF
TalCF3	NZ_CP012251.1	95.65	23	1	0	1204	1226	3284009	3283987	0.05	38.2	2982	0.74	TalCF
TalCG1	NZ_CP012251.1	88.89	36	4	0	2071	2106	2935152	2935187	0.013	40.1	2985	1.07	TalCG
TalCG2	NZ_CP012251.1	100	19	0	0	180	198	41255	41273	0.056	38.2	3288	0.58	TalCG
TalCG3	NZ_CP012251.1	100	19	0	0	180	198	41255	41273	0.056	38.2	3288	0.58	TalCG
TalCH1	NZ_CP012251.1	88.89	36	4	0	1660	1695	2935152	2935187	0.018	40.1	4203	0.76	TalCH
TalCH2	NZ_CP012251.1	88.89	36	4	0	1660	1695	2935152	2935187	0.019	40.1	4407	0.73	TalCH
TalCH3	NZ_CP012251.1	88.89	36	4	0	1660	1695	2935152	2935187	0.019	40.1	4407	0.73	TalCH
TalCI1	NZ_CP012251.1	88.89	36	4	0	1660	1695	2935152	2935187	0.018	40.1	4305	0.74	TalCI
TalCI2	NZ_CP012251.1	88.89	36	4	0	1660	1695	2935152	2935187	0.018	40.1	4098	0.78	TalCI
TalCJ1	NZ_CP012251.1	88.89	36	4	0	2983	3018	2935152	2935187	0.02	40.1	4713	0.68	TalCJ
TalCJ2	NZ_CP012251.1	88.89	36	4	0	2983	3018	2935152	2935187	0.02	40.1	4713	0.68	TalCJ
TalCJ3	NZ_CP012251.1	88.89	36	4	0	2983	3018	2935152	2935187	0.02	40.1	4713	0.68	TalCJ
TalCK1	NZ_CP012251.1	100	19	0	0	180	198	41255	41273	0.056	38.2	3288	0.58	TalCK
TalCK2	NZ_CP012251.1	88.89	36	4	0	949	984	2935152	2935187	0.014	40.1	3285	0.97	TalCK
TalCK3	NZ_CP012251.1	100	19	0	0	180	198	41255	41273	0.056	38.2	3288	0.58	TalCK
TalCK4	NZ_CP012251.1	100	19	0	0	180	198	41255	41273	0.056	38.2	3288	0.58	TalCK
TalCL1	NZ_CP012251.1	88.89	36	4	0	3088	3123	2935152	2935187	0.02	40.1	4716	0.68	TalCL
TalCL2	NZ_CP012251.1	88.89	36	4	0	3088	3123	2935152	2935187	0.02	40.1	4716	0.68	TalCL
TalCL3	NZ_CP012251.1	88.89	36	4	0	3088	3123	2935152	2935187	0.02	40.1	4716	0.68	TalCL
TalCL4	NZ_CP012251.1	88.89	36	4	0	3088	3123	2935152	2935187	0.02	40.1	4716	0.68	TalCL
TalCL5	NZ_CP012251.1	88.89	36	4	0	3088	3123	2935152	2935187	0.02	40.1	4716	0.68	TalCL
TalCL6	NZ_CP012251.1	88.89	36	4	0	3088	3123	2935152	2935187	0.02	40.1	4716	0.68	TalCL
TalCL7	NZ_CP012251.1	88.89	36	4	0	3085	3120	2935152	2935187	0.02	40.1	4713	0.68	TalCL
TalCM1	NZ_CP012251.1	100	19	0	0	809	827	3526668	3526686	0.052	38.2	3096	0.61	TalCM
TalCM2	NZ_CP012251.1	100	19	0	0	809	827	3526668	3526686	0.049	38.2	2892	0.66	TalCM
TalCM3	NZ_CP012251.1	100	19	0	0	809	827	3526668	3526686	0.049	38.2	2892	0.66	TalCM
TalCM4	NZ_CP012251.1	100	19	0	0	809	827	3526668	3526686	0.049	38.2	2892	0.66	TalCM
TalCM5	NZ_CP012251.1	100	19	0	0	809	827	3526668	3526686	0.052	38.2	3096	0.61	TalCM
TalCM6	NZ_CP012251.1	100	19	0	0	809	827	3526668	3526686	0.049	38.2	2892	0.66	TalCM
TalCN1	NZ_CP012251.1	88.89	36	4	0	1384	1419	2935152	2935187	0.009	40.1	2214	1.45	TalCN
TalCO1	NZ_CP012251.1	100	19	0	0	1957	1975	598151	598133	0.044	38.2	2589	0.73	TalCO
TalCP1	NZ_CP012251.1	88.89	36	4	0	1561	1596	2935152	2935187	0.012	40.1	2883	1.11	TalCP
TalCP2	NZ_CP012251.1	88.89	36	4	0	1561	1596	2935152	2935187	0.012	40.1	2883	1.11	TalCP
TalCP3	NZ_CP012251.1	88.89	36	4	0	1561	1596	2935152	2935187	0.012	40.1	2883	1.11	TalCP
TalCQ1	NZ_CP012251.1	100	19	0	0	180	198	41255	41273	0.057	38.2	3390	0.56	TalCQ
TalCR1	NZ_CP012251.1	100	19	0	0	180	198	41255	41273	0.051	38.2	2985	0.64	TalCR
TalCR2	NZ_CP012251.1	100	19	0	0	180	198	41255	41273	0.051	38.2	2985	0.64	TalCR
TalCS1	NZ_CP012251.1	88.89	36	4	0	2677	2712	2935152	2935187	0.018	40.1	4101	0.78	TalCS
TalCT1	NZ_CP012251.1	95.65	23	1	0	1208	1230	1449050	1449072	0.055	38.2	3225	0.68	TalCT
TalCT2	NZ_CP012251.1	95.65	23	1	0	1208	1230	1449050	1449072	0.055	38.2	3225	0.68	TalCT
TalCU1	NZ_CP012251.1	100	22	0	0	1518	1539	281702	281723	0.0009	44.1	3228	0.68	TalCU
TalCV1	NZ_CP012251.1	100	22	0	0	1509	1530	281702	281723	0.0008	44.1	3012	0.73	TalCU
TalCW1	NZ_CP012251.1	100	19	0	0	2062	2080	2393849	2393831	0.051	38.2	3018	0.63	TalCW
TalCX1	NZ_CP012251.1	95.65	23	1	0	2675	2697	1449050	1449072	0.062	38.2	3648	0.6	TalCX
TalCY1	NZ_CP012251.1	95.65	23	1	0	998	1020	1449050	1449072	0.042	38.2	2490	0.88	TalCY
TalCZ1	NZ_CP012251.1	95.65	23	1	0	2158	2180	3284009	3283987	0.056	38.2	3336	0.66	TalCZ
TalCZ2	NZ_CP012251.1	95.65	23	1	0	2158	2180	3284009	3283987	0.056	38.2	3336	0.66	TalCZ
TalDA1	NZ_CP012251.1	100	23	0	0	2255	2277	1449050	1449072	0.0002	46.1	3330	0.69	TalDA
TalDA2	NZ_CP012251.1	95.65	23	1	0	752	774	1449050	1449072	0.054	38.2	3180	0.69	TalDA
TalDB1	NZ_CP012251.1	95.65	23	1	0	1214	1236	1449050	1449072	0.055	38.2	3228	0.68	TalDB
TalDC1	NZ_CP012251.1	95.65	23	1	0	1109	1131	1449050	1449072	0.051	38.2	3015	0.73	TalDC
TalDD1	NZ_CP012251.1	95.65	23	1	0	1634	1656	1449050	1449072	0.06	38.2	3540	0.62	TalDD
TalDE1	NZ_CP012251.1	95.65	23	1	0	2054	2076	1449050	1449072	0.057	38.2	3339	0.66	TalDE
TalDF1	NZ_CP012251.1	100	22	0	0	1515	1536	281702	281723	0.0009	44.1	3219	0.68	TalDF
TalDG1	NZ_CP012251.1	100	19	0	0	930	948	3718313	3718331	0.057	38.2	3390	0.56	TalDG
TalDH1	NZ_CP012251.1	100	19	0	0	930	948	3718313	3718331	0.061	38.2	3594	0.53	TalDH
TalDI1	NZ_CP012251.1	100	19	0	0	4167	4185	1997416	1997398	0.073	38.2	4302	0.44	TalDI
TalDJ1	NZ_CP012251.1	100	19	0	0	930	948	3718313	3718331	0.052	38.2	3084	0.62	TalDJ
TalDK1	NZ_CP012251.1	95.65	23	1	0	2326	2348	3284009	3283987	0.059	38.2	3492	0.63	TalDK
TalDL1	NZ_CP012251.1	95.65	23	1	0	1133	1155	2424773	2424751	0.066	38.2	3903	0.56	TalDL
TalDM1	NZ_CP012251.1	95.65	23	1	0	1507	1529	3284009	3283987	0.073	38.2	4305	0.51	TalDM
TalDN1	NZ_CP012251.1	100	19	0	0	930	948	3718313	3718331	0.056	38.2	3288	0.58	TalDN
TalDO1	NZ_CP012251.1	95.65	23	1	0	1222	1244	3284009	3283987	0.057	38.2	3342	0.66	TalDO
TalDP1	NZ_CP012251.1	95.65	23	1	0	1822	1844	3284009	3283987	0.049	38.2	2898	0.76	TalDP
TalDQ1	NZ_CP012251.1	95.65	23	1	0	2236	2258	3284009	3283987	0.048	38.2	2811	0.78	TalDQ
TalDQ2	NZ_CP012251.1	95.65	23	1	0	1336	1358	3284009	3283987	0.034	38.2	2010	1.09	TalDQ
TalDR1	NZ_CP012251.1	100	19	0	0	759	777	3718313	3718331	0.042	38.2	2490	0.76	TalDR
TalDR2	NZ_CP012251.1	100	19	0	0	911	929	3526668	3526686	0.042	38.2	2490	0.76	TalDR
TalDS1	NZ_CP012251.1	88.89	36	4	0	2797	2832	2935152	2935187	0.018	40.1	4236	0.76	TalDS
TalDT1	NZ_CP012251.1	88.89	36	4	0	2575	2610	2935152	2935187	0.017	40.1	3915	0.82	TalDT
TalDU1	NZ_CP012251.1	88.89	36	4	0	2878	2913	2935152	2935187	0.019	40.1	4320	0.74	TalDU
TalDV1	NZ_CP012251.1	88.89	36	4	0	2902	2937	2935152	2935187	0.019	40.1	4443	0.72	TalDV
TalDV2	NZ_CP012251.1	88.89	36	4	0	2902	2937	2935152	2935187	0.019	40.1	4443	0.72	TalDV
